# Supplementary material for: Marine Bromophenol Derivatives as a Novel Class of Potent Small-Molecule STING Agonists
Source: Curr Issues Mol Biol. 2026 Jan 5;48(1):61. doi: 10.3390/cimb48010061 (PMC12839989; doi:10.3390/cimb48010061)
Supplement: Supplementary file 1 [file cimb-48-00061-s001.zip]

Archive with 1 entries (1 files):
- cimb-4021390-supplementary.pdf
